# Supplementary material for: 3,8-Disubstituted Pyrazolo[1,5-a]quinazoline as GABAA Receptor Modulators: Synthesis, Electrophysiological Assays, and Molecular Modelling Studies
Source: Int J Mol Sci. 2024 Oct 9;25(19):10840. doi: 10.3390/ijms251910840 (PMC11477267; doi:10.3390/ijms251910840)
Supplement: Supplementary file 1 [file ijms-25-10840-s001.zip]

Archive with 1 entries (1 files):
- ijms-3204981-supplementary.pdf
